# Supplementary material for: Successful Production of Offspring Derived from Phospholipase C Zeta-Deficient Sperm by Additional Artificial Activation
Source: Life (Basel). 2023 Apr 10;13(4):980. doi: 10.3390/life13040980 (PMC10143324; doi:10.3390/life13040980)
Supplement: Supplementary file 1 [file life-13-00980-s001.zip]

Archive with 1 entries (1 files):
- life-2255579-supplementary.pdf
